# Supplementary material for: Associated data on the physicochemical properties of pedosediments, climatic and dendrochronological indicators for palaeogeographic reconstructions
Source: Data Brief. 2019 Nov 16;28:104829. doi: 10.1016/j.dib.2019.104829 (PMC6909189; doi:10.1016/j.dib.2019.104829)
Supplement: Multimedia component 1 [file mmc1.zip]

Archive with 1 entries (1 files):
- objects.kmz
